# Supplementary material for: Adeno-Associated Virus (AAV)-Delivered Exosomal TAT and BiTE Molecule CD4-αCD3 Facilitate the Elimination of CD4 T Cells Harboring Latent HIV-1
Source: Microorganisms. 2024 Aug 18;12(8):1707. doi: 10.3390/microorganisms12081707 (PMC11357122; doi:10.3390/microorganisms12081707)
Supplement: Supplementary file 1 [file microorganisms-12-01707-s001.zip]

Archive with 1 entries (1 files):
- microorganisms-3161364-supplementary.pdf
